# Supplementary material for: Positive Effects of a Resveratrol-Based Nutraceutical in Association with Surgical Scleroembolization: A Pilot Retrospective Clinical Trial
Source: J Clin Med. 2024 May 15;13(10):2925. doi: 10.3390/jcm13102925 (PMC11122415; doi:10.3390/jcm13102925)
Supplement: Supplementary file 1 [file jcm-13-02925-s001.zip]

Archive with 1 entries (1 files):
- jcm-2961095-supplementary.pdf
